# Supplementary material for: Developing a Machine-Learning ‘Smart’ PCR Thermocycler, Part 1: Construction of a Theoretical Framework
Source: Genes (Basel). 2024 Sep 11;15(9):1196. doi: 10.3390/genes15091196 (PMC11431463; doi:10.3390/genes15091196)
Supplement: Supplementary file 1 [file genes-15-01196-s001.zip]

Archive with 1 entries (1 files):
- genes-3180224-supplementary.pdf
